# Supplementary material for: RecombineX: A generalized computational framework for automatic high-throughput gamete genotyping and tetrad-based recombination analysis
Source: PLoS Genet. 2022 May 9;18(5):e1010047. doi: 10.1371/journal.pgen.1010047 (PMC9119626; doi:10.1371/journal.pgen.1010047)
Supplement: S1 Table — (XLSX) [file pgen.1010047.s009.xlsx]

## Sheet: Sheet1
S1 Table. RecombineX’s performance in parental marker identification performance based on simulated data.
Marker type	Sequencing depth of parental genomes	Total marker count	Marker count within repetitive/CNV regions	Median intermarker distance	Mean intermarker distance
simulated markers	--	60000	8087	140	201.15
valid targets for marker identification by excluding markers within repetitive/CNV regions	--	51913	0	159	232.4
RecombineX-identified markers by reference-based read mapping	100X	49153	1	162	242.68
	90X	49119	1	162	242.84
	80X	49038	1	162	243.19
	70X	48939	1	163	243.69
	60X	48797	1	163	244.4
	50X	48400	1	164	246.39
	40X	47575	1	167	250.79
	30X	47270	1	168	252.26
	20X	44738	1	175	266.73
	10X	33857	2	230	355.35
RecombineX-identified markers by parental genome alignment	--	49669	38	166	242.89
RecombineX-identified markers by taking consensus of markers identified from parental genome alignment and parent-based read mapping	100X	47621	1	166	250.13
	90X	47587	1	167	250.44
	80X	47439	1	167	251.11
	70X	47224	1	168	252.36
	60X	46945	1	168	253.82
	50X	46271	1	171	257.55
	40X	44844	1	176	265.67
	30X	44844	1	176	265.56
	20X	42862	1	183	277.91
	10X	29688	1	258	404.63
Note:
The intermarker distance is calculated based on the reference genome space (for reference-based markers) or the parent P1 genome space (for parent-based markers).
SNV: single nucleotide variant.
CNV: copy number variant.
