# Supplementary material for: RecombineX: A generalized computational framework for automatic high-throughput gamete genotyping and tetrad-based recombination analysis
Source: PLoS Genet. 2022 May 9;18(5):e1010047. doi: 10.1371/journal.pgen.1010047 (PMC9119626; doi:10.1371/journal.pgen.1010047)
Supplement: S2 Table — (XLSX) [file pgen.1010047.s010.xlsx]

## Sheet: Sheet1
S2 Table. RecombineX’s gamete genotyping performance based on simulated tetrads with all four gametes.
Tetrad	Gamete sequencing depth	Qnet cutoff	Gamete genotyping mode	Total marker count	Correct genotype (%)	Incorrect genotype (%)	Missing genotype (%)
simulated_tetrad	1X	10	raw	49150	56.597	0.007	43.396
simulated_tetrad	1X	10	inferred	49150	67.899	0.264	31.837
simulated_tetrad	2X	10	raw	49150	78.571	0.005	21.424
simulated_tetrad	2X	10	inferred	49150	89.325	0.251	10.425
simulated_tetrad	4X	10	raw	49150	89.335	0.002	10.663
simulated_tetrad	4X	10	inferred	49150	96.778	0.178	3.045
simulated_tetrad	8X	10	raw	49150	89.35	0.001	10.65
simulated_tetrad	8X	10	inferred	49150	96.882	0.169	2.949
simulated_tetrad	16X	10	raw	49150	95.574	0	4.426
simulated_tetrad	16X	10	inferred	49150	99.256	0.08	0.664
simulated_tetrad	32X	10	raw	49150	98.798	0	1.202
simulated_tetrad	32X	10	inferred	49150	99.91	0.029	0.061
simulated_tetrad	64X	10	raw	49150	99.902	0	0.098
simulated_tetrad	64X	10	inferred	49150	99.996	0.002	0.003
simulated_tetrad	1X	20	raw	49150	55.855	0.004	44.141
simulated_tetrad	1X	20	inferred	49150	67.141	0.259	32.6
simulated_tetrad	2X	20	raw	49150	77.948	0.004	22.048
simulated_tetrad	2X	20	inferred	49150	88.865	0.247	10.889
simulated_tetrad	4X	20	raw	49150	89.116	0.002	10.882
simulated_tetrad	4X	20	inferred	49150	96.672	0.181	3.147
simulated_tetrad	8X	20	raw	49150	89.339	0	10.661
simulated_tetrad	8X	20	inferred	49150	96.878	0.169	2.953
simulated_tetrad	16X	20	raw	49150	95.574	0	4.426
simulated_tetrad	16X	20	inferred	49150	99.256	0.08	0.664
simulated_tetrad	32X	20	raw	49150	98.798	0	1.202
simulated_tetrad	32X	20	inferred	49150	99.91	0.029	0.061
simulated_tetrad	64X	20	raw	49150	99.902	0	0.098
simulated_tetrad	64X	20	inferred	49150	99.996	0.002	0.003
simulated_tetrad	1X	30	raw	49150	53.199	0.002	46.799
simulated_tetrad	1X	30	inferred	49150	64.223	0.255	35.522
simulated_tetrad	2X	30	raw	49150	75.757	0.003	24.241
simulated_tetrad	2X	30	inferred	49150	87.086	0.252	12.662
simulated_tetrad	4X	30	raw	49150	88.403	0.001	11.597
simulated_tetrad	4X	30	inferred	49150	96.381	0.188	3.431
simulated_tetrad	8X	30	raw	49150	89.304	0	10.696
simulated_tetrad	8X	30	inferred	49150	96.861	0.17	2.969
simulated_tetrad	16X	30	raw	49150	95.574	0	4.426
simulated_tetrad	16X	30	inferred	49150	99.256	0.08	0.664
simulated_tetrad	32X	30	raw	49150	98.798	0	1.202
simulated_tetrad	32X	30	inferred	49150	99.91	0.029	0.061
simulated_tetrad	64X	30	raw	49150	99.902	0	0.098
simulated_tetrad	64X	30	inferred	49150	99.996	0.002	0.003
simulated_tetrad	1X	40	raw	49150	29.036	0.001	70.964
simulated_tetrad	1X	40	inferred	49150	35.112	0.137	64.75
simulated_tetrad	2X	40	raw	49150	56.198	0	43.802
simulated_tetrad	2X	40	inferred	49150	67.786	0.244	31.969
simulated_tetrad	4X	40	raw	49150	81.996	0	18.004
simulated_tetrad	4X	40	inferred	49150	92.949	0.239	6.813
simulated_tetrad	8X	40	raw	49150	88.978	0	11.022
simulated_tetrad	8X	40	inferred	49150	96.73	0.174	3.096
simulated_tetrad	16X	40	raw	49150	95.571	0	4.429
simulated_tetrad	16X	40	inferred	49150	99.255	0.08	0.665
simulated_tetrad	32X	40	raw	49150	98.798	0	1.202
simulated_tetrad	32X	40	inferred	49150	99.91	0.029	0.061
simulated_tetrad	64X	40	raw	49150	99.902	0	0.098
simulated_tetrad	64X	40	inferred	49150	99.996	0.002	0.003
simulated_tetrad	1X	50	raw	49150	20.827	0	79.173
simulated_tetrad	1X	50	inferred	49150	24.95	0.095	74.955
simulated_tetrad	2X	50	raw	49150	48.997	0	51.003
simulated_tetrad	2X	50	inferred	49150	59.563	0.221	40.216
simulated_tetrad	4X	50	raw	49150	79.331	0	20.669
simulated_tetrad	4X	50	inferred	49150	91.172	0.256	8.572
simulated_tetrad	8X	50	raw	49150	88.771	0	11.229
simulated_tetrad	8X	50	inferred	49150	96.617	0.178	3.204
simulated_tetrad	16X	50	raw	49150	95.571	0	4.429
simulated_tetrad	16X	50	inferred	49150	99.255	0.08	0.665
simulated_tetrad	32X	50	raw	49150	98.798	0	1.202
simulated_tetrad	32X	50	inferred	49150	99.91	0.029	0.061
simulated_tetrad	64X	50	raw	49150	99.902	0	0.098
simulated_tetrad	64X	50	inferred	49150	99.996	0.002	0.003
simulated_tetrad	1X	60	raw	49150	20.064	0	79.936
simulated_tetrad	1X	60	inferred	49150	24.005	0.09	75.905
simulated_tetrad	2X	60	raw	49150	47.75	0	52.25
simulated_tetrad	2X	60	inferred	49150	58.101	0.217	41.682
simulated_tetrad	4X	60	raw	49150	78.465	0	21.535
simulated_tetrad	4X	60	inferred	49150	90.526	0.258	9.216
simulated_tetrad	8X	60	raw	49150	88.683	0	11.317
simulated_tetrad	8X	60	inferred	49150	96.581	0.179	3.24
simulated_tetrad	16X	60	raw	49150	95.57	0	4.43
simulated_tetrad	16X	60	inferred	49150	99.255	0.08	0.665
simulated_tetrad	32X	60	raw	49150	98.798	0	1.202
simulated_tetrad	32X	60	inferred	49150	99.91	0.029	0.061
simulated_tetrad	64X	60	raw	49150	99.902	0	0.098
simulated_tetrad	64X	60	inferred	49150	99.996	0.002	0.003
simulated_tetrad	1X	70	raw	49150	17.455	0	82.545
simulated_tetrad	1X	70	inferred	49150	20.724	0.08	79.196
simulated_tetrad	2X	70	raw	49150	43.634	0	56.366
simulated_tetrad	2X	70	inferred	49150	53.099	0.198	46.703
simulated_tetrad	4X	70	raw	49150	75.642	0	24.358
simulated_tetrad	4X	70	inferred	49150	88.332	0.287	11.381
simulated_tetrad	8X	70	raw	49150	88.374	0	11.626
simulated_tetrad	8X	70	inferred	49150	96.438	0.182	3.38
simulated_tetrad	16X	70	raw	49150	95.57	0	4.43
simulated_tetrad	16X	70	inferred	49150	99.255	0.08	0.665
simulated_tetrad	32X	70	raw	49150	98.798	0	1.202
simulated_tetrad	32X	70	inferred	49150	99.91	0.029	0.061
simulated_tetrad	64X	70	raw	49150	99.902	0	0.098
simulated_tetrad	64X	70	inferred	49150	99.996	0.002	0.003
simulated_tetrad	1X	80	raw	49150	6.292	0	93.708
simulated_tetrad	1X	80	inferred	49150	7.208	0.018	92.774
simulated_tetrad	2X	80	raw	49150	25.261	0	74.739
simulated_tetrad	2X	80	inferred	49150	30.163	0.098	69.74
simulated_tetrad	4X	80	raw	49150	63.349	0	36.651
simulated_tetrad	4X	80	inferred	49150	76.94	0.317	22.743
simulated_tetrad	8X	80	raw	49150	86.998	0	13.002
simulated_tetrad	8X	80	inferred	49150	95.818	0.198	3.983
simulated_tetrad	16X	80	raw	49150	95.564	0	4.436
simulated_tetrad	16X	80	inferred	49150	99.255	0.08	0.665
simulated_tetrad	32X	80	raw	49150	98.798	0	1.202
simulated_tetrad	32X	80	inferred	49150	99.91	0.029	0.061
simulated_tetrad	64X	80	raw	49150	99.902	0	0.098
simulated_tetrad	64X	80	inferred	49150	99.996	0.002	0.003
simulated_tetrad	1X	90	raw	49150	5.39	0	94.61
simulated_tetrad	1X	90	inferred	49150	6.143	0.016	93.841
simulated_tetrad	2X	90	raw	49150	23.358	0	76.642
simulated_tetrad	2X	90	inferred	49150	27.786	0.09	72.124
simulated_tetrad	4X	90	raw	49150	61.533	0	38.467
simulated_tetrad	4X	90	inferred	49150	75.056	0.315	24.629
simulated_tetrad	8X	90	raw	49150	86.671	0	13.329
simulated_tetrad	8X	90	inferred	49150	95.659	0.203	4.138
simulated_tetrad	16X	90	raw	49150	95.561	0	4.439
simulated_tetrad	16X	90	inferred	49150	99.255	0.08	0.665
simulated_tetrad	32X	90	raw	49150	98.798	0	1.202
simulated_tetrad	32X	90	inferred	49150	99.91	0.029	0.061
simulated_tetrad	64X	90	raw	49150	99.902	0	0.098
simulated_tetrad	64X	90	inferred	49150	99.996	0.002	0.003
simulated_tetrad	1X	100	raw	49150	5.007	0	94.993
simulated_tetrad	1X	100	inferred	49150	5.684	0.015	94.301
simulated_tetrad	2X	100	raw	49150	22.074	0	77.926
simulated_tetrad	2X	100	inferred	49150	26.203	0.081	73.716
simulated_tetrad	4X	100	raw	49150	59.772	0	40.228
simulated_tetrad	4X	100	inferred	49150	73.196	0.311	26.493
simulated_tetrad	8X	100	raw	49150	86.277	0	13.723
simulated_tetrad	8X	100	inferred	49150	95.455	0.204	4.341
simulated_tetrad	16X	100	raw	49150	95.559	0	4.441
simulated_tetrad	16X	100	inferred	49150	99.255	0.08	0.665
simulated_tetrad	32X	100	raw	49150	98.798	0	1.202
simulated_tetrad	32X	100	inferred	49150	99.91	0.029	0.061
simulated_tetrad	64X	100	raw	49150	99.902	0	0.098
simulated_tetrad	64X	100	inferred	49150	99.996	0.002	0.003
