# Supplementary material for: RecombineX: A generalized computational framework for automatic high-throughput gamete genotyping and tetrad-based recombination analysis
Source: PLoS Genet. 2022 May 9;18(5):e1010047. doi: 10.1371/journal.pgen.1010047 (PMC9119626; doi:10.1371/journal.pgen.1010047)
Supplement: S3 Table — (XLSX) [file pgen.1010047.s011.xlsx]

## Sheet: Sheet1
S3 Table. RecombineX’s gamete genotyping performance based on simulated tetrads with only three viable gametes.
Tetrad	Gamete sequencing depth	Qnet cutoff	Gamete genotyping mode	Total marker count	Correct genotype	Incorrect genotype	Missing genotype
					(%)	(%)	(%)
simulated_tetrad	1X	10	raw	49150	42.461	0.006	57.533
simulated_tetrad	1X	10	inferred	49150	54.075	0.261	45.664
simulated_tetrad	2X	10	raw	49150	58.928	0.003	41.069
simulated_tetrad	2X	10	inferred	49150	77.187	0.417	22.396
simulated_tetrad	4X	10	raw	49150	67.009	0.002	32.989
simulated_tetrad	4X	10	inferred	49150	88.534	0.495	10.971
simulated_tetrad	8X	10	raw	49150	66.972	0.001	33.028
simulated_tetrad	8X	10	inferred	49150	88.541	0.494	10.965
simulated_tetrad	16X	10	raw	49150	71.653	0	28.347
simulated_tetrad	16X	10	inferred	49150	94.862	0.527	4.61
simulated_tetrad	32X	10	raw	49150	74.101	0	25.899
simulated_tetrad	32X	10	inferred	49150	98.069	0.541	1.39
simulated_tetrad	64X	10	raw	49150	74.925	0	25.075
simulated_tetrad	64X	10	inferred	49150	99.158	0.551	0.29
simulated_tetrad	1X	20	raw	49150	41.896	0.003	58.102
simulated_tetrad	1X	20	inferred	49150	53.286	0.25	46.463
simulated_tetrad	2X	20	raw	49150	58.468	0.003	41.529
simulated_tetrad	2X	20	inferred	49150	76.522	0.411	23.066
simulated_tetrad	4X	20	raw	49150	66.839	0.002	33.16
simulated_tetrad	4X	20	inferred	49150	88.291	0.495	11.214
simulated_tetrad	8X	20	raw	49150	66.961	0	33.039
simulated_tetrad	8X	20	inferred	49150	88.526	0.493	10.981
simulated_tetrad	16X	20	raw	49150	71.653	0	28.347
simulated_tetrad	16X	20	inferred	49150	94.862	0.527	4.61
simulated_tetrad	32X	20	raw	49150	74.101	0	25.899
simulated_tetrad	32X	20	inferred	49150	98.069	0.541	1.39
simulated_tetrad	64X	20	raw	49150	74.925	0	25.075
simulated_tetrad	64X	20	inferred	49150	99.158	0.551	0.29
simulated_tetrad	1X	30	raw	49150	39.899	0.002	60.1
simulated_tetrad	1X	30	inferred	49150	50.512	0.238	49.25
simulated_tetrad	2X	30	raw	49150	56.824	0.002	43.174
simulated_tetrad	2X	30	inferred	49150	74.191	0.396	25.414
simulated_tetrad	4X	30	raw	49150	66.295	0.001	33.704
simulated_tetrad	4X	30	inferred	49150	87.555	0.489	11.955
simulated_tetrad	8X	30	raw	49150	66.934	0	33.066
simulated_tetrad	8X	30	inferred	49150	88.484	0.493	11.023
simulated_tetrad	16X	30	raw	49150	71.652	0	28.348
simulated_tetrad	16X	30	inferred	49150	94.861	0.527	4.611
simulated_tetrad	32X	30	raw	49150	74.101	0	25.899
simulated_tetrad	32X	30	inferred	49150	98.069	0.541	1.39
simulated_tetrad	64X	30	raw	49150	74.925	0	25.075
simulated_tetrad	64X	30	inferred	49150	99.158	0.551	0.29
simulated_tetrad	1X	40	raw	49150	21.811	0.001	78.188
simulated_tetrad	1X	40	inferred	49150	26.002	0.087	73.91
simulated_tetrad	2X	40	raw	49150	42.114	0	57.886
simulated_tetrad	2X	40	inferred	49150	53.356	0.256	46.389
simulated_tetrad	4X	40	raw	49150	61.477	0	38.523
simulated_tetrad	4X	40	inferred	49150	80.972	0.448	18.58
simulated_tetrad	8X	40	raw	49150	66.681	0	33.319
simulated_tetrad	8X	40	inferred	49150	88.15	0.494	11.357
simulated_tetrad	16X	40	raw	49150	71.65	0	28.35
simulated_tetrad	16X	40	inferred	49150	94.857	0.527	4.616
simulated_tetrad	32X	40	raw	49150	74.101	0	25.899
simulated_tetrad	32X	40	inferred	49150	98.069	0.541	1.39
simulated_tetrad	64X	40	raw	49150	74.925	0	25.075
simulated_tetrad	64X	40	inferred	49150	99.158	0.551	0.29
simulated_tetrad	1X	50	raw	49150	15.642	0	84.358
simulated_tetrad	1X	50	inferred	49150	18.131	0.049	81.82
simulated_tetrad	2X	50	raw	49150	36.692	0	63.308
simulated_tetrad	2X	50	inferred	49150	45.811	0.216	53.973
simulated_tetrad	4X	50	raw	49150	59.444	0	40.556
simulated_tetrad	4X	50	inferred	49150	78.133	0.429	21.438
simulated_tetrad	8X	50	raw	49150	66.521	0	33.479
simulated_tetrad	8X	50	inferred	49150	87.928	0.495	11.577
simulated_tetrad	16X	50	raw	49150	71.65	0	28.35
simulated_tetrad	16X	50	inferred	49150	94.856	0.527	4.617
simulated_tetrad	32X	50	raw	49150	74.101	0	25.899
simulated_tetrad	32X	50	inferred	49150	98.069	0.541	1.39
simulated_tetrad	64X	50	raw	49150	74.925	0	25.075
simulated_tetrad	64X	50	inferred	49150	99.158	0.551	0.29
simulated_tetrad	1X	60	raw	49150	15.063	0	84.937
simulated_tetrad	1X	60	inferred	49150	17.413	0.045	82.542
simulated_tetrad	2X	60	raw	49150	35.76	0	64.24
simulated_tetrad	2X	60	inferred	49150	44.511	0.208	55.282
simulated_tetrad	4X	60	raw	49150	58.791	0	41.209
simulated_tetrad	4X	60	inferred	49150	77.207	0.423	22.371
simulated_tetrad	8X	60	raw	49150	66.451	0	33.549
simulated_tetrad	8X	60	inferred	49150	87.827	0.495	11.678
simulated_tetrad	16X	60	raw	49150	71.649	0	28.351
simulated_tetrad	16X	60	inferred	49150	94.855	0.527	4.618
simulated_tetrad	32X	60	raw	49150	74.101	0	25.899
simulated_tetrad	32X	60	inferred	49150	98.069	0.541	1.39
simulated_tetrad	64X	60	raw	49150	74.925	0	25.075
simulated_tetrad	64X	60	inferred	49150	99.158	0.551	0.29
simulated_tetrad	1X	70	raw	49150	13.104	0	86.896
simulated_tetrad	1X	70	inferred	49150	14.965	0.036	84.999
simulated_tetrad	2X	70	raw	49150	32.662	0	67.338
simulated_tetrad	2X	70	inferred	49150	40.174	0.182	59.643
simulated_tetrad	4X	70	raw	49150	56.657	0	43.343
simulated_tetrad	4X	70	inferred	49150	74.183	0.4	25.417
simulated_tetrad	8X	70	raw	49150	66.219	0	33.781
simulated_tetrad	8X	70	inferred	49150	87.502	0.494	12.004
simulated_tetrad	16X	70	raw	49150	71.649	0	28.351
simulated_tetrad	16X	70	inferred	49150	94.854	0.527	4.619
simulated_tetrad	32X	70	raw	49150	74.101	0	25.899
simulated_tetrad	32X	70	inferred	49150	98.069	0.541	1.39
simulated_tetrad	64X	70	raw	49150	74.925	0	25.075
simulated_tetrad	64X	70	inferred	49150	99.158	0.551	0.29
simulated_tetrad	1X	80	raw	49150	4.738	0	95.262
simulated_tetrad	1X	80	inferred	49150	5.158	0.009	94.833
simulated_tetrad	2X	80	raw	49150	18.86	0	81.14
simulated_tetrad	2X	80	inferred	49150	22.001	0.075	77.925
simulated_tetrad	4X	80	raw	49150	47.452	0	52.548
simulated_tetrad	4X	80	inferred	49150	61.322	0.295	38.383
simulated_tetrad	8X	80	raw	49150	65.182	0	34.818
simulated_tetrad	8X	80	inferred	49150	86.076	0.489	13.435
simulated_tetrad	16X	80	raw	49150	71.644	0	28.356
simulated_tetrad	16X	80	inferred	49150	94.848	0.527	4.624
simulated_tetrad	32X	80	raw	49150	74.101	0	25.899
simulated_tetrad	32X	80	inferred	49150	98.069	0.541	1.39
simulated_tetrad	64X	80	raw	49150	74.925	0	25.075
simulated_tetrad	64X	80	inferred	49150	99.158	0.551	0.29
simulated_tetrad	1X	90	raw	49150	4.051	0	95.949
simulated_tetrad	1X	90	inferred	49150	4.398	0.007	95.596
simulated_tetrad	2X	90	raw	49150	17.443	0	82.557
simulated_tetrad	2X	90	inferred	49150	20.224	0.066	79.71
simulated_tetrad	4X	90	raw	49150	46.087	0	53.913
simulated_tetrad	4X	90	inferred	49150	59.401	0.285	40.313
simulated_tetrad	8X	90	raw	49150	64.937	0	35.063
simulated_tetrad	8X	90	inferred	49150	85.729	0.486	13.785
simulated_tetrad	16X	90	raw	49150	71.641	0	28.359
simulated_tetrad	16X	90	inferred	49150	94.846	0.527	4.626
simulated_tetrad	32X	90	raw	49150	74.101	0	25.899
simulated_tetrad	32X	90	inferred	49150	98.069	0.541	1.39
simulated_tetrad	64X	90	raw	49150	74.925	0	25.075
simulated_tetrad	64X	90	inferred	49150	99.158	0.551	0.29
simulated_tetrad	1X	100	raw	49150	3.763	0	96.237
simulated_tetrad	1X	100	inferred	49150	4.073	0.006	95.921
simulated_tetrad	2X	100	raw	49150	16.48	0	83.52
simulated_tetrad	2X	100	inferred	49150	19.013	0.055	80.932
simulated_tetrad	4X	100	raw	49150	44.73	0	55.27
simulated_tetrad	4X	100	inferred	49150	57.457	0.272	42.272
simulated_tetrad	8X	100	raw	49150	64.653	0	35.347
simulated_tetrad	8X	100	inferred	49150	85.32	0.481	14.198
simulated_tetrad	16X	100	raw	49150	71.639	0	28.361
simulated_tetrad	16X	100	inferred	49150	94.843	0.527	4.629
simulated_tetrad	32X	100	raw	49150	74.101	0	25.899
simulated_tetrad	32X	100	inferred	49150	98.069	0.541	1.39
simulated_tetrad	64X	100	raw	49150	74.925	0	25.075
simulated_tetrad	64X	100	inferred	49150	99.158	0.551	0.29
