# Supplementary material for: RecombineX: A generalized computational framework for automatic high-throughput gamete genotyping and tetrad-based recombination analysis
Source: PLoS Genet. 2022 May 9;18(5):e1010047. doi: 10.1371/journal.pgen.1010047 (PMC9119626; doi:10.1371/journal.pgen.1010047)
Supplement: S5 Table — (XLSX) [file pgen.1010047.s013.xlsx]

## Sheet: Sheet1
S5 Table. Summary of parental marker identification for real cross examples with RecombineX.
Species	Cross	Marker type	Marker count	Intermarker distance
				mean	median	stdev
Saccharomyces cerevisiae	S288C-SK1	reference-mapping based	50199	234.35	117	503.57
		parent-genome-alignment based (in S288C genome space)	60506	197.56	96	450.6
		parent-genome-alignment based (in SK1 genome space)	60506	194.64	96	416.73
		consensus based (in S288C genome space)	48558	240.64	120	524.28
		consensus based (in SK1 genome space)	48558	236.17	120	446.75
Chlamydomonas reinhardtii	CC408-CC2936	reference-mapping based	412210	260.28	32	4237.83
Note:
WGA: whole genome alignment
