# Supplementary material for: RecombineX: A generalized computational framework for automatic high-throughput gamete genotyping and tetrad-based recombination analysis
Source: PLoS Genet. 2022 May 9;18(5):e1010047. doi: 10.1371/journal.pgen.1010047 (PMC9119626; doi:10.1371/journal.pgen.1010047)
Supplement: S6 Table — (XLSX) [file pgen.1010047.s014.xlsx]

## Sheet: Sheet1
S6 Table. RecombineX’s recombination event profiling performance based on real yeast tetrads.
Tetrad	Method	Event type	Matched	RecombineX only	Callender et al. (2016) only
AND1702-8	reference-based	all_CO	73	0	4
		all_GC	105	5	9
		Type1_GC	47	1	8
		Type2_GC	53	2	4
	parent-based	all_CO	73	0	4
		all_GC	105	6	9
		Type1_GC	49	0	6
		Type2_GC	53	2	4
AND1702-9	reference-based	all_CO	73	2	6
		all_GC	81	2	18
		Type1_GC	25	0	9
		Type2_GC	52	0	10
	parent-based	all_CO	73	2	6
		all_GC	81	3	18
		Type1_GC	24	1	10
		Type2_GC	52	0	10
AND1702-10	reference-based	all_CO	75	0	4
		all_GC	78	2	10
		Type1_GC	28	1	4
		Type2_GC	50	0	6
	parent-based	all_CO	75	0	4
		all_GC	77	4	11
		Type1_GC	27	3	2
		Type2_GC	50	0	6
AND1702-11	reference-based	all_CO	71	1	4
		all_GC	86	5	10
		Type1_GC	32	2	4
		Type2_GC	52	2	5
	parent-based	all_CO	71	1	4
		all_GC	85	4	11
		Type1_GC	32	2	4
		Type2_GC	52	2	5
AND1702-12	reference-based	all_CO	86	0	0
		all_GC	106	7	4
		Type1_GC	47	4	2
		Type2_GC	55	0	4
	parent-based	all_CO	86	0	0
		all_GC	106	7	4
		Type1_GC	47	4	2
		Type2_GC	55	0	4
