# Supplementary material for: RecombineX: A generalized computational framework for automatic high-throughput gamete genotyping and tetrad-based recombination analysis
Source: PLoS Genet. 2022 May 9;18(5):e1010047. doi: 10.1371/journal.pgen.1010047 (PMC9119626; doi:10.1371/journal.pgen.1010047)
Supplement: S7 Table — (XLSX) [file pgen.1010047.s015.xlsx]

## Sheet: Sheet1
S7 Table. RecombineX’s recombination event profiling performance based on real green alga tetrads.
tetrad	mode	event type	matched	RecombineX only	Liu et al. (2018) only
I3	reference-based	all_CO	34	10	0
		all_GC	9	3	11
		Type1_GC	1	1	0
		Type2_GC	9	1	11
I7	reference-based	all_CO	22	15	0
		all_GC	4	2	10
		Type1_GC	1	0	3
		Type2_GC	3	1	7
I8	reference-based	all_CO	18	8	0
		all_GC	4	1	5
		Type1_GC	0	1	1
		Type2_GC	4	0	4
I9	reference-based	all_CO	27	9	0
		all_GC	6	0	4
		Type1_GC	1	0	0
		Type2_GC	5	0	4
I10	reference-based	all_CO	34	10	0
		all_GC	4	1	9
		Type1_GC	2	2	2
		Type2_GC	2	1	7
