# Supplementary material for: RecombineX: A generalized computational framework for automatic high-throughput gamete genotyping and tetrad-based recombination analysis
Source: PLoS Genet. 2022 May 9;18(5):e1010047. doi: 10.1371/journal.pgen.1010047 (PMC9119626; doi:10.1371/journal.pgen.1010047)
Supplement: S8 Table — (XLSX) [file pgen.1010047.s016.xlsx]

## Sheet: Sheet1
S8 Table. Description of third-party software packages that will be automatically downloaded and installed during RecombineX's installation.
Software name	Software version	Environmental variable in RecombineX	Software required by	Function description	Software URL
cpanm	1.7045	$cpanm_dir	installation script	installing Perl modules	https://cpanmin.us/
Perl module Test::More	1.30209	$cpanm_dir	installation script	facilitating Perl module installation	https://metacpan.org/pod/Test::More
Perl module Text::Soundex	3.05	$cpanm_dir	installation script	facilitating Perl module installation	https://metacpan.org/pod/Text::Soundex
Perl module Env	1.04	$cpanm_dir	module 03, 04, 05, 15, 16, 17	loading environmental variables into perl scripts	https://metacpan.org/pod/Env
Perl module Statistics::Descriptive	3.0612	$cpanm_dir	module 01, 02, 11, 13	calculting summary statistics	https://metacpan.org/pod/Statistics::Descriptive
Perl module Statistics::Descriptive::Discrete	0.07	$cpanm_dir	module 01, 02, 11, 13	calculting summary statistics	https://metacpan.org/pod/Statistics::Descriptive::Discrete
Perl module Math::Random	0.72	$cpanm_dir	module 20	random sampling	https://metacpan.org/pod/Math::Random
Perl module Math::Round	0.07	$cpanm_dir	module 20	rounding numbers	https://metacpan.org/pod/Math::Round
Perl module Sys::Syslog	0.35	$cpanm_dir	installation script	facilitating Perl module installation	https://metacpan.org/pod/Sys::Syslog
R package optparse	1.6.6	$R_LIBS	module 02, 03, 04, 05, 12, 13, 14, 16, 17, 20	plotting graph	https://cran.r-project.org/web/packages/optparse/index.html
R package ggplot2	3.3.3	$R_LIBS	module 02, 03, 04, 05, 12, 13, 14, 16, 17, 20	plotting graph	https://cran.r-project.org/web/packages/ggplot2/index.html
R package scales	1.1.1	$R_LIBS	module 02, 03, 04, 05, 12, 13, 14, 16, 17, 20	plotting graph	https://cran.r-project.org/web/packages/scales/index.html
R package viridis	0.6.0	$R_LIBS	module 02, 03, 04, 05, 12, 13, 14, 16, 17, 20	plotting graph	https://cran.r-project.org/web/packages/viridis/index.html
R package BiocManager	1.30.12	$R_LIBS	installation script	installing bioconductor packages	https://cran.r-project.org/web/packages/BiocManager/index.html
R package DNAcopy	1.60.0	$R_LIBS	module 02, 03, 13, 15	profiling CNVs	https://bioconductor.org/packages/release/bioc/html/DNAcopy.html
blast	2.2.31	$blast_dir	module 01, 11	facilitating windowmasker installation	https://ftp.ncbi.nlm.nih.gov/blast/executables/blast+/
RMblast	2.2.28	$rmblast_dir	module 01, 11	facilitating windowmasker installation	https://ftp.ncbi.nlm.nih.gov/blast/executables/rmblast/
windowmasker	1.0.0	$windowmasker_dir	module 01, 11	profiling repetitive regions	https://ftp.ncbi.nlm.nih.gov/blast/executables/blast+/
Mummer3	3.23	$mummer3_dir	module 12	generating whole genome alignment	https://sourceforge.net/projects/mummer/files/
bedtools	2.27.1	$bedtools_dir	module 01, 02, 11, 13, 14	operating BED-formated files	https://github.com/arq5x/bedtools2
SRA toolkits	2.9.6	$sratools_dir	module 00.Parent_Reads	retrieving reads from NCBI SRA archive	https://trace.ncbi.nlm.nih.gov/Traces/sra/sra.cgi?view=software
ART	mountrainier2016.06.05	$art_dir	module 20	simulating short reads	https://www.niehs.nih.gov/research/resources/software/biostatistics/art/index.cfm
Trimmomatic	0.38	$trimmomatic_dir	module 02, 03, 13, 15	trimming short reads	https://github.com/usadellab/Trimmomatic
bwa	0.7.17	$bwa_dir	module 02, 03, 13, 15	mapping short reads	https://github.com/lh3/bwa
samtools	1.9	$samtools_dir	module 02, 03, 13, 15	processing short-read mapping results	https://github.com/samtools/samtools
Picard Tools	2.19.0	$picard_dir	module 02, 03, 13, 15	processing short-read mapping results	https://github.com/broadinstitute/picard
GATK3	3.6-6	$gatk3_dir	module 02, 03, 13, 15	processing short-read mapping results	https://anaconda.org/bioconda/gatk
Freebayes	1.3.4	$freebayes_dir	module 02, 13	identifying potential SNV markers	https://github.com/freebayes/freebayes
Gemtools	1.7.1-i3	$gemtools_dir	module 01, 02, 03, 11, 13, 15	profiling genome mappability	http://barnaserver.com/gemtools/releases/GEMTools-static-i3-1.7.tar.gz
Vcflib	1.0.1	$vcflib_dir	module 02, 13	filtering potential SNV markers	https://github.com/vcflib/vcflib
VT	f6d2b5d	$vt_dir	module 02, 13	filtering potential SNV markers	https://genome.sph.umich.edu/wiki/Vt
FREEC	11.4	$freec_dir	module 02, 03, 13, 15	profiling CNVs	https://github.com/BoevaLab/FREEC
GNU Parallel	20180722	$parallel_dir	module 02, 13	facilitating SNV marker identification	https://www.gnu.org/software/parallel/
UCSC faSplit	linux.x86_64	$ucsc_dir	module 12	facilitating whole genome alignment	https://hgdownload.cse.ucsc.edu/admin/exe/linux.x86_64/faSplit
UCSC faToTwoBit	linux.x86_64	$ucsc_dir	module 12	facilitating whole genome alignment	https://hgdownload.cse.ucsc.edu/admin/exe/linux.x86_64/faToTwoBit
UCSC twoBitInfo	linux.x86_64	$ucsc_dir	module 12	facilitating whole genome alignment	https://hgdownload.cse.ucsc.edu/admin/exe/linux.x86_64/twoBitInfo
