# Supplementary material for: RecombineX: A generalized computational framework for automatic high-throughput gamete genotyping and tetrad-based recombination analysis
Source: PLoS Genet. 2022 May 9;18(5):e1010047. doi: 10.1371/journal.pgen.1010047 (PMC9119626; doi:10.1371/journal.pgen.1010047)
Supplement: S9 Table — (XLSX) [file pgen.1010047.s017.xlsx]

## Sheet: Sheet1
S9 Table. Yeast and green alga tetrad sequencing datasets employed in this study.
Species	Cross	Tetrad ID (used in the original paper)	Tetrad ID (used for read submission)	Gamete ID	Sequence Read Archive (SRA) accession ID	Genotype information	Reference
Saccharomyces cerevisiae	S288C-SK1	10	AND1702-8	a	SRR2984859	MATα ; ho ; arg4- ; lys2- ; ura3- ; leu2- ; his3∆200 ; MET15 ; trp1- ; HIS4	Callender et al. (2016) Mek1 Down Regulates Rad51 Activity during Yeast Meiosis by Phosphorylation of Hed1. PLOS Genetics. 12(8): e1006283.
				b	SRR2984860	MATa ; ho ; arg4- ; lys2- ; ura3- ; leu2- ; his3? ; met15∆0 ; trp1- ; his4B::LEU2
				c	SRR2984861	MATa ; ho ; arg4- ; lys2- ; ura3- ; leu2- ; his3? ; MET15 ; trp1- ; his4B::LEU2
				d	SRR2984862	MATα ; ho ; arg4- ; lys2- ; ura3- ; leu2- ; HIS3 ; met15∆0 ; trp1- ; HIS4
		11	AND1702-9	a	SRR2984863	MATa ; ho ; arg4- ; lys2- ; ura3- ; leu2- ; HIS3 ; met15∆0 ; trp1- ; HIS4
				b	SRR2984864	MATα ; ho ; arg4- ; lys2- ; ura3- ; leu2- ; his3∆200 ; MET15 ; trp1- ; HIS4
				c	SRR2984865	MATa ; ho ; arg4- ; lys2- ; ura3- ; leu2- ; his3? ; MET15 ; trp1- ; his4B::LEU2
				d	SRR2984866	MATα ; ho ; arg4- ; lys2- ; ura3- ; leu2- ; his3? ; met15∆0 ; trp1- ; his4B::LEU2
		12	AND1702-10	a	SRR2984867	MATa ; ho ; arg4- ; lys2- ; ura3- ; leu2- ; HIS3 ; met15∆0 ; trp1- ; HIS4
				b	SRR2984868	MATα ; ho ; arg4- ; lys2- ; ura3- ; leu2- ; HIS3 ; MET15 ; trp1- ; HIS4
				c	SRR2984869	MATα ; ho ; arg4- ; lys2- ; ura3- ; leu2- ; his3∆200 ; met15∆0 ; trp1- ; his4B::LEU2
				d	SRR2984870	MATa ; ho ; arg4- ; lys2- ; ura3- ; leu2- ; his3∆200 ; MET15 ; trp1- ; his4B::LEU2
		13	AND1702-11	a	SRR2984871	MATα ; ho ; arg4- ; lys2- ; ura3- ; leu2- ; HIS3 ; met15∆0 ; trp1- ; HIS4
				b	SRR2984872	MATa ; ho ; arg4- ; lys2- ; ura3- ; leu2- ; HIS3 ; MET15 ; trp1- ; HIS4
				c	SRR2984873	MATα ; ho ; arg4- ; lys2- ; ura3- ; leu2- ; his3∆200 ; met15∆0 ; trp1- ; his4B::LEU2
				d	SRR2984874	MATa ; ho ; arg4- ; lys2- ; ura3- ; leu2- ; his3∆200 ; MET15 ; trp1- ; his4B::LEU2
		14	AND1702-12	a	SRR2984875	MATa ; ho ; arg4- ; lys2- ; ura3- ; leu2- ; his3? ; met15∆0 ; trp1- ; his4B::LEU2
				b	SRR2984876	MATα ; ho ; arg4- ; lys2- ; ura3- ; leu2- ; his3? ; MET15 ; trp1- ; his4B::LEU2
				c	SRR2984877	MATα ; ho ; arg4- ; lys2- ; ura3- ; leu2- ; HIS3 ; met15∆0 ; trp1- ; HIS4
				d	SRR2984878	MATa ; ho ; arg4- ; lys2- ; ura3- ; leu2- ; his3∆200 ; MET15 ; trp1- ; HIS4
Chlamydomonas reinhardtii	CC408 x CC2936	E3	I3	a	SRR5243249		Liu et al. (2018) Tetrad analysis in plants and fungi finds large differences in gene conversion rates but no GC bias. Nature Ecology & Evolution. 2:164–173.
				b	SRR5243248
				c	SRR5243247
				d	SRR5243246
		E7	I7	a	SRR5243245
				b	SRR5243244
				c	SRR5243243
				d	SRR5243242
		E8	I8	a	SRR5243241
				b	SRR5243240
				c	SRR5243239
				d	SRR5243238
		E9	I9	a	SRR5243237
				b	SRR5243236
				c	SRR5243235
				d	SRR5243234
		E10	I10	a	SRR5243233
				b	SRR5243232
				c	SRR5243231
				d	SRR5243230
