# Supplementary material for: RecombineX: A generalized computational framework for automatic high-throughput gamete genotyping and tetrad-based recombination analysis
Source: PLoS Genet. 2022 May 9;18(5):e1010047. doi: 10.1371/journal.pgen.1010047 (PMC9119626; doi:10.1371/journal.pgen.1010047)
Supplement: S10 Table — (XLSX) [file pgen.1010047.s018.xlsx]

## Sheet: Sheet1
S10 Table. Yeast and green alga parental genome sequencing datasets employed in this study.
Species	Crossing parent	Sequence Read Archive (SRA) accession ID	Reference
Saccharomyces cerevisiae	S288C	SRR2984786	Callender et al. (2016) Mek1 Down Regulates Rad51 Activity during Yeast Meiosis by Phosphorylation of Hed1. PLOS Genetics. 12(8): e1006283.
	SK1	SRR2984785
Chlamydomonas reinhardtii	CC408	SRR5243325	Liu et al. (2018) Tetrad analysis in plants and fungi finds large differences in gene conversion rates but no GC bias. Nature Ecology & Evolution. 2:164–173.
	CC2936	SRR5243322
